# Supplementary material for: Machine Learning Assisted Real-Time Label-Free SERS Diagnoses of Malignant Pleural Effusion due to Lung Cancer
Source: Biosensors (Basel). 2022 Oct 28;12(11):940. doi: 10.3390/bios12110940 (PMC9688333; doi:10.3390/bios12110940)
Supplement: Supplementary file 1 [file biosensors-12-00940-s001.zip]

Archive with 1 entries (1 files):
- biosensors-1911797-supplementary.pdf
